# Supplementary material for: Mountains, Lakes, and Ancient Drainage Networks Sculpt the Phylogeographic Architecture of the Stream Headwater Fish Acrossocheilus kreyenbergii in China
Source: Genes (Basel). 2025 Nov 21;16(12):1393. doi: 10.3390/genes16121393 (PMC12732399; doi:10.3390/genes16121393)
Supplement: Supplementary file 1 [file genes-16-01393-s001.zip]

Archive with 1 entries (1 files):
- genes-3999524-supplementary.pdf
